# Supplementary material for: A high diversity of non-target site resistance mechanisms to acetolactate-synthase (ALS) inhibiting herbicides has evolved within and among field populations of common ragweed (Ambrosia artemisiifolia L.)
Source: BMC Plant Biol. 2023 Oct 24;23:510. doi: 10.1186/s12870-023-04524-0 (PMC10594812; doi:10.1186/s12870-023-04524-0)
Supplement: Supplementary file 1 — Additional file 1: Table S1. Review of previous studies and their experimental design aimed at identifying genetic determinisms of NTSR using a transcriptomic approach. Table S2. Frequencies of plants resistant to imazamox and tribenuron in the six ragweed populations used in this study (source: Loubet et al., 2021). Table S3. Number of individual plants per population and per phenotype in the five batches produced for this study. Table S4. Experimental design of the four RNA sequencing experiments. Table S5. Ranking of all candidate genes for the ability of their expression level to discriminate phenotype obtained by linear discriminant analysis for each of the three populations, ARA2, ARA8 and NAQ8. By default, the top 20 variables are ranked by the caret package. The top 10 were selected for further analysis. Table S6. Genes constitutively DE between resistant and sensitive plant pools (Log2FC and associated adjusted p-value) identified in 4, 3 or 2 populations with plants resistant to tribenuron. Genes with a higher or lower expression in resistant plants compared to sensitive plants are highlighted in orange or in green, respectively. Genes with no DE are highlighted in green. Table S7. Biological processes and molecular functions associated with DE genes significantly enriched in at least 2 populations (elim Fisher test). Table S8. DE genes selected for validation of their potential link with NTSR (genes independently selected in more than one population are highlighted in green). Table S9. Number of genes DE between resistant and sensitive plant pools in each population before (BT) and/or 2 hours after (2HAT) treatment. Table S10. Genes significantly DE 2HAT between resistant and sensitive plant pools identified in at least 2 populations. Genes with a higher or lower expression in resistant pools compared to sensitive pools are highlighted in orange or in green, respectively. Table S11. Shared biological processes (BPs) or molecular functions (MFs) associated [file 12870_2023_4524_MOESM1_ESM.xlsx]

## Sheet: S1
Table S1: Review of previous studies and their experimental design aimed at identifying genetic determinisms of NTSR using a transcriptomic approach.
Weed - Scientific Name	Herbicide mode of action group	Active substance	Reference	Replicate Number	Treatmenta	Origin	Number of population studied	Origin of plants used for validation experimentb	Number of additional plant material for validation	Number of contigs selected for validation	Number of contig validated by statistics tests (T test, Wilcoxon test, correlation test)
Aegilops tauschii Coss.	ALS inhibitor	mesosulfuron	Zhang et al. 2022 (1)	3	AT	Field populations	1 R compared to 1 S	RNASeq + additional material	NR	32	21
Alopecurus aequalis Sobol.	ALS inhibitor	mesosulfuron	Zhao et al. 2019 (2)	3	BT, AT	Field populations	1 R compared to 1 S	RNASeq + additional material	NR	31	17
Alopecurus japonicus	ACCase inhibitor	fenoxaprop	Li et al. 2022 (3)	3	BT, AT	Field populations	1 R compared to 1 S	RNASeq + additional material	NR	45	6
Alopecurus myosuroides	ACCase inhibitor/inhibitor of tubulin assembly	pendimethalin, fenoxaprop	Franco-Ortega et al. 2021 (4)	5	BT	Field and F1 populations	1 R field population and 2 segregating R	None	None	0	0
Alopecurus myosuroides	ALS inhibitor	iodosulfuron + mesosulfuron	Gardin et al. 2015 (5)	1	BT, AT	F2 population	1 segregating R	RNASeq + additional material	29	21	5
Alopecurus myosuroides	ACCase inhibitor	fenoxaprop	Cai et al, 2022 (6)	5	BT	F2 population	2 segregating R	None	None	0	0
Amaranthus tuberculatus	HPPD inhibitor	mesotrione	Kohlhase et al. 2019 (7)	1	BT, AT	Field populations	1 R compared to 1 S	None	None	0	0
Apera spica-venti	ACCase inhibitors	Pinoxaden, Fenoxaprop-P-ethyl, Iodosulfuron-methyl sodium, Pyroxulam	Wrzesińska-Krupa et al., 2023 (8)	4	BT, AT	Field populations	2 R compared to 2 S	additional material	4	11	6
Avena fatua	ACCase/ALS inhibitor	Pinoxaden, flucarbazone	Keith et al. 2017 (9)	3	BT	F2 from recurrent selection	1 segregating R compared to 1 segregating S	additional material, F2 and F3 segregating R or S	NR	23	no statistical analysis performed
Beckmannia syzigachne	ACCase inhibitor	fenoxaprop	Bai et al. 2020 (10)	3	BT, AT	Field populations	1 R compared to 1 S	additional material	NR	12	10
Beckmannia syzigachne	ALS inhibitor	Mesosulfuron	Bai et al. 2022 (11)		BT, AT	Field populations	1 R	Additional material	NR	29	4
Beckmannia syzigachne	ACCase inhibitor	fenoxaprop	Pan et al. 2016 (12)	1	BT	F1 populations	3 F1 segregating R	RNASeq	None	15	15
Beckmannia syzigachne	ALS inhibitor	mesosulfuron	Wang et al. 2021 (13)	3	BT, AT	Field populations	1 R compared to 1 S	RNASeq	None	11	4
Beckmannia syzigachne	ALS inhibitor	mesosulfuron	Wang et al. 2022 (14)	3	BT	Field population	1 R compared to 1 S	RNASeq + additional material	10	6	2
Capsella bursa-pastoris	ALS inhibitor	tribenuron	Zhang et al. 2021 (15)	3	BT, AT	Field populations	1 R compared to 1 S	RNASeq + additional material	NR	37	11
Conyza bonariensis	EPSPS inhibitors	glyphosate	Piasecki et al. 2019 (16)	3	BT, AT	Field populations	1 R compared to 1 S	RNASeq	None	19	19
Conyza canadensis	EPSPS inhibitors	glyphosate	Yang et al. 2021 (17)	6 to 8	AT	Field populations	1 R compared to 1 S	RNASeq	None	8	5
Descurainia sophia	ALS inhibitor	tribenuron	Yang et al. 2016 (18)	2	BT	Field populations	1 R compared to 1 S	RNASeq + additional material	12	26	4
Descurainia sophia L	ALS inhibitor	tribenuron	Yang et al. 2018 (19)	1	BT, AT	Field populations	1 R compared to 1 S	additional material	90	4	4
Echinochloa colona	ACCase/ALS/photosynthese inhibitor/auxinic	imazamox, fenoxaprop, quinclorac and propanil	Wright, Rodriguez-Carres, et al. 2018 (20)	3	BT	Field populations	1 R compared to 1 S	RNASeq + additional material from 2 other populations	NR	16	4
Echinochloa colona	ALS inhibitor	imazamox	Wright, Sasidharan, et al. 2018 (21)	3	BT, AT	Field populations	1 R compared to 1 S	RNASeq + additional material from 2 other populations	5 to 6	5	4
Echinochloa colona	auxinic	quinclorac	Rangani et al., 2022 (22)		BT, AT	F4 population	1 R compared to 1 S	additional material	NR	8	8
Echinochloa crus-galli	ALS inhibitor	Penoxsulam	Fang et al. 2019 (23)	3	BT, AT	Field populations	1 R compared to 1 S	additional material	NR	36	30
Echinochloa crus-galli	ALS and auxinic inhibitor	quinclorac, penoxsulam, bispyribac-sodium	Yang, Yu et Li 2013 (24)	1	BT, AT	Field populations	1 R compared to 1 S	None	None	0	0
Echinochloa crus-galli	ALS and ACCase inhibitors	Penoxsulam, cyhalofop-butyl, metamifop	Pan et al. 2022 (25)	3	BT	Field populations	1	RNASeq + additional samples from the same population	10	4	1
Eleusine indica	Photosynthese inhibitors	paraquat	An et al. 2014 (26)	1	BT, AT	Field populations	1 R compared to 1 S	None	None	0	0
Eleusine indica	EPSPS inhibitors	glyphosate	Chen et al. 2017 (27)	3	BT, AT	Field populations	1 R compared to 1 S	RNASeq	None	20	no statistical analysis performed
Eleusine indica	EPSPS inhibitors	glyphosate	Deng et al. 2022 (28)	3	BT, AT	Field populations	2 R compared to 1 S	Additional plants	24	10	3
Euphorbia esula	EPSPS inhibitors	glyphosate	Doğramacı et al. 2015 (29)	4	BT, AT	Uniform biotype	1 R compared to 1 S	RNASeq	None	16	no statistical analysis performed
Ipomoea purpurea	EPSPS inhibitors	glyphosate	Leslie et Baucom 2014 (30)	3	BT, AT	F2 population	1 segregating R compared to 1 segregating S	RNASeq	None	14	14
Lolium multiflorum	EPSPS inhibitors	glyphosate	Cechin et al. 2020 (31)	3	BT, AT	Field populations	1 R compared to 1 S	RNASeq	None	13	13
Lolium rigidum	ALS inhibitor	pyroxsulam / iodosulfuron + mesosulfuron	Duhoux et al. 2015 (32)	1	BT, AT	Field population	1 with R and S plants	RNASeq + additional material from 15 field populations	212 plants from 15 field populations	19	4
Lolium rigidum	ACCase inhibitor	diclofop	Gaines et al. 2014 (33)	4	BT, AT	Parent and F3 population from recurrent selection	1 F3 segregating R population compared to parental population	additional material	NR	28	4
Lolium rigidum	ACCase/ALS inhibitor	diclofop, chlorsulfuron, tralkoxydim, mesotrione, atrazine, chlorotoluron and pre-emergence herbicide trifluralin	Han et al. 2021 (34)	4	BT	Parent and F2 population	F2 population compared to R and S parent	additional material + 8 others populations	5S, 4R, 6F2S, 10F2R + 5 or 3 / 8 populations	13	8
Lolium sp.	ALS inhibitor	pyroxsulam / iodosulfuron + mesosulfuron	Duhoux et al. 2017 (35)	8	BT	Field populations and F1 populations	2 fields population and 2 F1 populations	RNASeq + additional material	219	27	19
Myosoton aquaticum	ALS inhibitor	tribenuron	Liu et al. 2018 (36)	3	BT, AT	F2 population	1 segregating R population compared to 1 S population from field	RNASeq + additional material		34	14
Myosoton aquaticum L.	ALS inhibitor	tribenuron	Bai et al. 2018 (37)	3	BT, AT	F1 population	1 segregating R population compared to 1 S population from field	RNASeq + additional material	3 per modality	25	15
Poa annua	ALS inhibitor	trifloxysulfuron	Laforest et al. 2021 (38)	5	BT, AT	Field populations	1 R compared to 1 S	additional material	10 per modality	3	2
Polypogon fugax	ACCase inhibitor	clodinafop-propargyl	Zhou et al., 2022 (39)	3	BT, AT	Field populations	1 R compared to 1 S	RNASeq	None	22	16
Polypogon fugax	ACCase inhibitor	fenoxaprop	Zhao et al. 2021 (40)	3	BT, AT	Field populations	1 R compared to 1 S	RNASeq + additional material from F1 population	3 per modality	28	17
Setaria viridis	ALS inhibitor	nicosulfuron	Cao et al., 2023 (41)	3	BT, AT	Field populations	1 R compared to 1 S	additional material	3 per modality	12	10
a BT = before treatment; AT = after treatment
b Origin of the plants selected for validation experiment of the RNASeq fold-change; None = no validation experiment was performed
c NR = not reported
References
1.	Zhang D, Li X, Bei F, Jin T, Jia S, Bu R, et al. Investigating the metabolic mesosulfuron-methyl resistance in Aegilops tauschii Coss. by transcriptome sequencing combined with the reference genome. J Agric Food Chem. 2022 Sep 14;70(36):11429–40.
2.	Zhao N, Yan Y, Luo Y, Zou N, Liu W, Wang J. Unravelling mesosulfuron-methyl phytotoxicity and metabolism-based herbicide resistance in Alopecurus aequalis: Insight into regulatory mechanisms using proteomics. Sci Total Environ. 2019 Jun;670:486–97.
3.	Li Z, Liu H, Wang J, Chen W, Bai L, Pan L. Enhanced metabolism evolved high-level resistance to fenoxaprop-P-ethyl in Alopecurus japonicus. Agronomy. 2022 Sep;12(9):2172.
4.	Franco-Ortega S, Goldberg-Cavalleri A, Walker A, Brazier-Hicks M, Onkokesung N, Edwards R. Non-target site herbicide resistance is conferred by two distinct mechanisms in black-grass (Alopecurus myosuroides). Front Plant Sci. 2021 Mar 3;12:636652.
5.	Gardin JAC, Gouzy J, Carrère S, Délye C. ALOMYbase, a resource to investigate non-target-site-based resistance to herbicides inhibiting acetolactate-synthase (ALS) in the major grass weed Alopecurus myosuroides (black-grass). BMC Genomics. 2015 Dec;16(1):590.
6.	Cai L, Comont D, MacGregor D, Lowe C, Beffa R, Neve P, et al. The blackgrass genome reveals patterns of non-parallel evolution of polygenic herbicide resistance. New Phytol. 2022;237:1891–907.
7.	Kohlhase DR, O’Rourke JA, Owen MDK, Graham MA. Using RNA-seq to characterize responses to 4-hydroxyphenylpyruvate dioxygenase (HPPD) inhibitor herbicide resistance in waterhemp (Amaranthus tuberculatus). BMC Plant Biol. 2019 Dec;19(1):182.
8.	Wrzesińska-Krupa B, Szmatoła T, Praczyk T, Obrępalska-Stęplowska A. Transcriptome analysis indicates the involvement of herbicide-responsive and plant–pathogen interaction pathways in the development of resistance to ACCase inhibitors in Apera spica-venti. Pest Manag Sci. 2023;79(5):1944–62.
9.	Keith BK, Burns EE, Bothner B, Carey CC, Mazurie AJ, Hilmer JK, et al. Intensive herbicide use has selected for constitutively elevated levels of stress-responsive mRNAs and proteins in multiple herbicide-resistant Avena fatua L: Transcriptome and proteome of multiple herbicide-resistant Avena fatua. Pest Manag Sci. 2017 Nov;73(11):2267–81.
10.	Bai S, Zhao Y, Zhou Y, Wang M, Li Y, Luo X, et al. Identification and expression of main genes involved in non‐target site resistance mechanisms to fenoxaprop‐p‐ethyl in Beckmannia syzigachne. Pest Manag Sci. 2020 Feb 21;ps.5800.
11.	Bai S, Yin M, Lyu Q, Jiang B, Li L. Cytochrome P450 BsCYP99A44 and BsCYP704A177 confer metabolic resistance to ALS herbicides in Beckmannia syzigachne. Int J Mol Sci. 2022 Jan;23(20):12175.
12.	Pan L, Gao H, Xia W, Zhang T, Dong L. Establishing a herbicide-metabolizing enzyme library in Beckmannia syzigachne to identify genes associated with metabolic resistance. J Exp Bot. 2016 Mar;67(6):1745–57.
13.	Wang J, Chen J, Li X, Cui H. RNA-Seq transcriptome analysis to identify candidate genes involved in non-target site-based mesosulfuron-methyl resistance in Beckmannia syzigachne. Pestic Biochem Physiol. 2021 Jan;171:104738.
14.	Wang J, Cao W, Guo Q, Yang Y, Bai L, Pan L. Resistance to mesosulfuron-methyl in Beckmannia syzigachne may involve ROS burst and non-target-site resistance mechanisms. Ecotoxicol Environ Saf. 2022 Jan;229:113072.
15.	Zhang X, Wang H, Bei F, Wu C, Zhang L, Jia S, et al. Investigating the mechanism of metabolic resistance to tribenuron-methyl in Capsella bursa-pastoris (L.) Medik. by full-length transcriptome assembly combined with RNA-Seq. J Agric Food Chem. 2021 Mar 31;69(12):3692–701.
16.	Piasecki C, Yang Y, Benemann DP, Kremer FS, Galli V, Millwood RJ, et al. Transcriptomic analysis identifies new non-target site glyphosate-resistance genes in Conyza bonariensis. Plants. 2019 Jun 7;8(6):157.
17.	Yang Y, Gardner C, Gupta P, Peng Y, Piasecki C, Millwood RJ, et al. Novel candidate genes differentially expressed in glyphosate-treated Horseweed (Conyza canadensis). Genes. 2021 Oct 14;12(10):1616.
18.	Yang Q, Deng W, Li X, Yu Q, Bai L, Zheng M. Target-site and non-target-site based resistance to the herbicide tribenuron-methyl in flixweed (Descurainia sophia L.). BMC Genomics. 2016 Dec;17(1):551.
19.	Yang Q, Li J, Shen J, Xu Y, Liu H, Deng W, et al. Metabolic resistance to Acetolactate Synthase Inhibiting herbicide tribenuron-methyl in Descurainia sophia L. mediated by cytochrome P450 enzymes. J Agric Food Chem. 2018 May 2;66(17):4319–27.
20.	Wright AA, Rodriguez-Carres M, Sasidharan R, Koski L, Peterson DG, Nandula VK, et al. Multiple herbicide–resistant junglerice (Echinochloa colona): Identification of genes potentially involved in resistance through differential gene expression analysis. Weed Sci. 2018 May;66(3):347–54.
21.	Wright AA, Sasidharan R, Koski L, Rodriguez-Carres M, Peterson DG, Nandula VK, et al. Transcriptomic changes in Echinochloa colona in response to treatment with the herbicide imazamox. Planta. 2018 Feb;247(2):369–79.
22.	Rangani G, Rouse CE, Saski C, Noorai RE, Shankar V, Lawton-Rauh AL, et al. High resistance to quinclorac in multiple-resistant Echinochloa colona associated with elevated stress tolerance gene expression and enriched xenobiotic detoxification pathway. Genes. 2022 Mar 15;13(3):515.
23.	Fang J, Zhang Y, Liu T, Yan B, Li J, Dong L. Target-site and metabolic resistance mechanisms to penoxsulam in barnyardgrass (Echinochloa crus-galli (L.) P. Beauv). J Agric Food Chem. 2019 Jul 24;67(29):8085–95.
24.	Yang X, Yu XY, Li YF. De novo assembly and characterization of the Barnyardgrass (Echinochloa crus-galli) transcriptome using next-generation pyrosequencing. Provart NJ, editor. PLoS ONE. 2013 Jul 10;8(7):e69168.
25.	Pan L, Guo Q, Wang J, Shi L, Yang X, Zhou Y, et al. CYP81A68 confers metabolic resistance to ALS and ACCase-inhibiting herbicides and its epigenetic regulation in Echinochloa crus-galli. J Hazard Mater. 2022 Apr 15;428:128225.
26.	An J, Shen X, Ma Q, Yang C, Liu S, Chen Y. Transcriptome profiling to discover putative genes associated with paraquat resistance in Goosegrass (Eleusine indica L.). Leung FCC, editor. PLoS ONE. 2014 Jun 13;9(6):e99940.
27.	Chen J, Huang H, Wei S, Huang Z, Wang X, Zhang C. Investigating the mechanisms of glyphosate resistance in goosegrass (Eleusine indica (L.) Gaertn.) by RNA sequencing technology. Plant J. 2017 Jan;89(2):407–15.
28.	Deng W, Duan Z, Li Y, Peng C, Yuan S. Multiple resistance mechanisms involved in glyphosate resistance in Eleusine indica. Plants. 2022 Jan;11(23):3199.
29.	Doğramacı M, Foley ME, Horvath DP, Hernandez AG, Khetani RS, Fields CJ, et al. Glyphosate’s impact on vegetative growth in leafy spurge identifies molecular processes and hormone cross-talk associated with increased branching. BMC Genomics. 2015 Dec;16(1):395.
30.	Leslie T, Baucom RS. De Novo assembly and annotation of the transcriptome of the agricultural weed Ipomoea purpurea uncovers gene expression changes associated with herbicide resistance. G3 GenesGenomesGenetics. 2014 Oct 1;4(10):2035–47.
31.	Cechin J, Piasecki C, Benemann DP, Kremer FS, Galli V, Maia LC, et al. Transcriptome analysis identifies candidate target genes involved in glyphosate-resistance mechanism in Lolium multiflorum. Plants. 2020 May 28;9(6):685.
32.	Duhoux A, Carrère S, Gouzy J, Bonin L, Délye C. RNA-Seq analysis of rye-grass transcriptomic response to an herbicide inhibiting acetolactate-synthase identifies transcripts linked to non-target-site-based resistance. Plant Mol Biol. 2015 Mar;87(4–5):473–87.
33.	Gaines TA, Lorentz L, Figge A, Herrmann J, Maiwald F, Ott M, et al. RNA-Seq transcriptome analysis to identify genes involved in metabolism‐based diclofop resistance in Lolium rigidum. Plant J. 2014 Jun;78(5):865–76.
34.	Han H, Yu Q, Beffa R, González S, Maiwald F, Wang J, et al. Cytochrome P450 CYP81A10v7 in Lolium rigidum confers metabolic resistance to herbicides across at least five modes of action. Plant J. 2021 Jan;105(1):79–92.
35.	Duhoux A, Carrère S, Duhoux A, Délye C. Transcriptional markers enable identification of rye-grass (Lolium sp.) plants with non-target-site-based resistance to herbicides inhibiting acetolactate-synthase. Plant Sci. 2017 Apr;257:22–36.
36.	Liu W, Bai S, Zhao N, Jia S, Li W, Zhang L, et al. Non-target site-based resistance to tribenuron-methyl and essential involved genes in Myosoton aquaticum (L.). BMC Plant Biol. 2018 Dec;18(1):225.
37.	Bai S, Liu W, Wang H, Zhao N, Jia S, Zou N, et al. Enhanced herbicide metabolism and metabolic resistance genes identified in tribenuron-methyl resistant Myosoton aquaticum L. J Agric Food Chem. 2018 Sep 19;66(37):9850–7.
38.	Laforest M, Soufiane B, Patterson EL, Vargas JJ, Boggess SL, Houston LC, et al. Differential expression of genes associated with non‐target site resistance in Poa annua with target site resistance to acetolactate synthase inhibitors. Pest Manag Sci. 2021 Nov;77(11):4993–5000.
39.	Zhou F, Meng Z, Tang W, Han Y, Zhang Y. Transcriptome profiling to identify genes involved in non-target-site-based resistance to clodinafop-propargyl in Asia minor bluegrass (Polypogon fugax). Agronomy. 2022 Dec;12(12):2998.
40.	Zhao N, Yang J, Jiang M, Liao M, Cao H. Identification of essential genes involved in metabolism‐based resistance mechanism to fenoxaprop‐ethyl in Polypogon fugax. Pest Manag Sci. 2021 Dec 9;ps.6733.
41.	Cao Y, Lan Y, Huang H, Wei S, Li X, Sun Y, et al. Molecular characterization of resistance to nicosulfuron in Setaria viridis. Int J Mol Sci. 2023 Jan;24(8):7105.

## Sheet: S2
Table S2: Frequencies of plants resistant to imazamox and tribenuron in the six ragweed populations used in this study (source: Loubet et al., 2021)
Population	Origin (French region)	% plants resistant to the French maximum field rate of imazamox (50g/ha)	% plants resistant to the French maximum field rate of tribenuron (30g/ha)
ARA2	Auvergne Rhône Alpes	10	0
ARA8	Auvergne Rhône Alpes	3	15
CVL5	Centre Val de Loire	0	13
NAQ8	Nouvelle Aquitaine	0	43
NAQ9	Nouvelle Aquitaine	0	18
OCC13	Occitanie	5	10

## Sheet: S3
Table S3: Number of individual plants per population and per phenotype in the five batches produced for this study
	ARA2		ARA8		CVL5		NAQ8		NAQ9		OCC13		Year of production	RNASeq experiment	Validation experiment
Phenotype	R	S	R	S	R	S	R	S	R	S	R	S
Batch 1	13	6											2017	RNASeq 1 sequencing	Validate fold change of RNASeq experiments
(BTa)
Batch 2			6	12			18	5			6	10	2019	RNASeq 2 sequencing
(BT)
Batch 3a	6	19	15	12	9	9	18	8	14	16	9	9	2020	RNASeq 3a sequencing
(BT)
Batch 3b	9	9	9	9	9	9	9	9	9	9	9		2020	RNASeq 3b sequencing	None
(2HATa)
Batch 4	42	51	63	66			57	57					2021	None	Evaluating candidate contigs as resistance predictors
(BT)
BT, apical buds collected before herbicide treatment; 2HAT, apical buds collected two hours after treatment
R, resistant; S, sensitive

## Sheet: S4
Table S4: Experimental design of the four RNA sequencing experiments
RNASeq experiment	ARA2	ARA8	CVL5	NAQ8	NAQ9	OCC13	Sampling	Year of sequencing	Sequencing technology	Provider
RNASeq 1 (BTa)	2 pools of 2 plants/ phenotype						Batch 1	2017	Illumina HiSeq 3000	GenoToul (Toulouse, France)
RNASeq 2 (BTa)		3 pools of 2 plants/ phenotype		3 pools of 2 plants/ phenotype		3 pools of 2 plants/ phenotype	Batch 2	2019	Illumina HiSeq 3000	Fasteris (Plan-les-Ouates, Switzerland)
RNASeq 3a (BTa)	3 pools of 3 plants/ phenotype	2 pools of 3 resistant plants and 3 pools of 3 sensitive plants	3 pools of 3 plants/ phenotype	3 pools of 3 plants/ phenotype	3 pools of 3 plants/ phenotype	3 pools of 3 plants/ phenotype	Batch 3a	2020	Illumina NovaSeq 6000	GenoToul (Toulouse, France)
RNASeq 3b (2HATa)	3 pools of 3 plants/ phenotype	3 pools of 3 plants/ phenotype	3 pools of 3 plants/ phenotype	3 pools of 3 plants/ phenotype	3 pools of 3 plants/ phenotype	3 pools of 3 plants/ phenotype	Batch 3b	2020	Illumina NovaSeq 6000	GenoToul (Toulouse, France)
a BT, apical buds collected before treatment; 2HAT, apical buds collected two hours after treatment

## Sheet: S5
Table S5: Ranking of all candidate genes for the ability of their expression level to discriminate phenotype obtained by linear discriminant analysis for each of the three populations, ARA2, ARA8 and NAQ8. By default, the top 20 variables are ranked by the caret package. The top 10 were selected for further analysis.
	ARA2		ARA8		NAQ8
LDA ordering	Gene code	Variable importance (%)	Gene code	Variable importance (%)	Gene code	Variable importance (%)
1	PGI	100	ABC-3	100	GMC	100
2	GT-2	95.2381	DRP-1	97.2222	DRP-2	98.2143
3	ABC-2	94.4444	GMC	88.8889	ABC-4	85.7143
4	Ki-1	84.127	OX	77.7778	OX	83.9286
5	CYP71	81.746	Phs	75.9259	PROT	80.3571
6	CYP72-1	76.1905	GT-3	69.4444	Phs	78.5714
7	GT-1	73.0159	DH	63.8889	FBC	75
8	ABC-1	72.2222	HDL	62.037	GT-3	69.6429
9	GT-3	72.2222	ACOX	58.3333	DH	67.8571
10	EST-1	69.8413	Uknw-1	55.5556	Ki-2	64.2857
11	PUMP	61.1111	TF-6	53.7037	PGI	60.7143
12	TF	61.1111	ABC-4	48.1481	OX-3	55.3571
13	FBD	60.3175	Ki-4	46.2963	CYP76	55.3571
14	Uknw13	57.1429	DH3	46.2963	Coat	55.3571
15	DRP-5	54.7619	NAC-1	41.6667	Ki-1	55.3571
16	PCBD1	52.381	PGI	40.7407	TF9	53.5714
17	TF-6	52.381	PUMP	39.8148	DRP-5	53.5714
18	ABC-3	47.619	FBD	33.3333	ACOX	53.5714
19	TF9	41.2698	CYP72-1	30.5556	CAH	51.7857
20	OX	41.2698	EST-1	30.5556	CYP b561	48.2143
21	Coat	41.2698	GT-2	29.6296	EST-1	48.2143
22	ACOX	36.5079	CYP71-2	27.7778	ABC-2	48.2143
23	CYP b561	35.7143	CYP76	27.7778	ABC-1	46.4286
24	ABC-4	34.127	SCP	25.9259	CYP71-2	44.6429
25	Ki-4	33.3333	Coat	22.2222	DH3	44.6429
26	CYP94	33.3333	CYP94	22.2222	GT-1	39.2857
27	Est-1	32.5397	TF	22.2222	PUMP	39.2857
28	SCP	28.5714	Est-1	18.5185	Ki-4	37.5
29	DH3	27.7778	Ki-2	18.5185	Uknw-1	37.5
30	Uknw-1	26.9841	Uknw-5	17.5926	Est-1	33.9286
31	CAH	25.3968	CAH	12.037	ABC-3	28.5714
32	GT-2	24.6032	DRP-5	11.1111	TBC	28.5714
33	CYP71-4	23.8095	CYP b561	11.1111	CYP72-1	25
34	Phs	19.8413	ABC-2	10.1852	TF	25
35	OX-3	15.0794	GT-1	10.1852	TF-6	23.2143
36	GMC	13.4921	GT-2	8.33333	GT-2	21.4286
37	CYP71-2	12.6984	CYP71	8.33333	Est-2	17.8571
38	Uknw-5	12.6984	TBC	8.33333	Uknw-5	17.8571
39	DRP-1	11.9048	OX-3	7.40741	CYP94	16.0714
40	TBC	11.1111	FBC	6.48148	HDL	16.0714
41	CYP76	8.73016	Est-2	5.55556	FBD	12.5
42	NAC-1	7.93651	CYP71-4	4.62963	NAC-1	12.5
43	PROT	7.93651	PCBD1	3.7037	SCP	10.7143
44	Est-2	7.14286	Ki-1	3.7037	DRP-1	3.57143
45	DRP-2	6.34921	Uknw13	3.7037	GT-2	1.78571
46	Ki-2	3.96825	DRP-2	1.85185	Uknw13	1.78571
47	DH	3.96825	PROT	1.85185	CYP71	1.78571
48	FBC	3.1746	ABC-1	0.925926	CYP71-4	1.78571
49	HDL	3.1746	TF9	0	PCBD1	0

## Sheet: S6
Table S6: Genes constitutively DE between resistant and sensitive plant pools (Log2FC and associated adjusted p-value) identified in 4, 3 or 2 populations with plants resistant to tribenuron. Genes with a higher or lower expression in resistant plants compared to sensitive plants are highlighted in orange or in green, respectively. Genes with no DE are highlighted in green.
		Population
AMBELbase contig code	Annotation	ARA8		CVL5		NAQ8		NAQ9		OCC13
		Genes DE in 4 population
		Log2FC	Padj	Log2FC	Padj	Log2FC	Padj	Log2FC	Padj	Log2FC	Padj
AMBELPO8A3r1t_18495	alpha-latrocrustotoxin-Lt1a	23.04	2.77E-09			19.34	1.63E-06	15.22	8.72E-04	21.99	1.62E-08
AMBELPO8A3r1t_04556	Transposon TX1	-15.05	6.72E-03	28.50	6.48E-12	-35.01	2.10E-21	5.76	3.40E-13
AMBELPO8A3r1t_44453	cytochrome P450 71BL1			-31.45	2.61E-23	12.06	4.73E-04	-13.33	5.83E-04	-13.35	1.59E-03
		Genes DE in 3 populations
AMBELPO8A3r1t_11044	argonaute 4-like	-2.41	1.21E-02			3.13	4.43E-02			2.75	2.35E-02
AMBELPO8A3r1t_43169	Unknown	-11.87	4.70E-02					183.46	1.53E-35	31.62	1.18E-19
AMBELPO8A3r1t_20360	Unknown	-18.29	8.39E-03	-46.93	1.13E-24					-15.36	2.76E-02
AMBELPO8A3r1t_23123	SURP and G-patch domain-containing 1	15.50	4.50E-04	-16.47	4.28E-05	-15.50	2.33E-04
AMBELPO8A3r1t_26309	germacrene D synthase	25.04	2.21E-08	-14.00	3.15E-03	16.36	6.06E-05
AMBELPO8A3r1t_37504	uncharacterized mitochondrial g00810-like	-12.74	7.93E-03	-41.43	3.17E-47			-38.42	1.50E-39
AMBELPO8A3r1t_27257	cytochrome P450 72A					9.94	7.56E-07	-10.97	8.83E-08	-7.14	1.37E-02
AMBELPO8A3r1t_42670	(+)-neomenthol dehydrogenase-like					7.59	6.95E-04	-6.64	1.55E-02	-7.13	1.02E-02
		Genes DE in 2 populations
AMBELPO8A3r1t_05870	transcription initiation factor TFIID subunit 5	5.39	2.17E-02							-6.02	3.88E-05
AMBELPO8A3r1t_00034	AF525305_2 AP endonuclease reverse transcriptase	-20.03	3.51E-02							-31.81	2.42E-04
AMBELPO8A3r1t_07657	probable sucrose-phosphate synthase 1	-7.86	2.56E-02							-9.26	3.10E-02
AMBELPO8A3r1t_46903	23 kDa jasmonate-induced -like	24.36	1.42E-09							-16.30	3.50E-03
AMBELPO8A3r1t_49318	---NA---	-21.10	7.10E-06			44.39	8.23E-32
AMBELPO8A3r1t_49437	ribonuclease H	22.75	5.75E-03			24.36	1.85E-03
AMBELPO8A3r1t_22928	ATP binding site-containing	21.56	1.39E-02			-22.24	8.10E-03
AMBELPO8A3r1t_14770	H+-transporting two-sector alpha beta central related	-5.75	1.30E-03			-4.51	3.63E-02
AMBELPO8A3r1t_17786	transcription factor ICE1-like	-4.36	4.86E-03			-4.90	1.04E-03
AMBELPO8A3r1t_29565	polyadenylate-binding RBP45-like	-0.40	1.62E-02					-0.45	5.02E-03
AMBELPO8A3r1t_43625	secoisolariciresinol dehydrogenase-like	-16.18	4.86E-03	-40.29	6.91E-23
AMBELPO8A3r1t_05223	---NA---	22.46	4.15E-09	19.50	1.39E-06
AMBELPO8A3r1t_01192	calcium-transporting ATPase plasma membrane-type					16.45	4.96E-03			17.86	3.50E-03
AMBELPO8A3r1t_03581	subtilisin-like protease					-2.16	1.76E-03			2.47	8.53E-03
AMBELPO8A3r1t_13914	ankyrin repeat-containing -like					21.14	2.77E-12			17.09	3.38E-03
AMBELPO8A3r1t_03092	---NA---					-3.48	1.80E-02			-6.32	3.13E-02
AMBELPO8A3r1t_11584	Ankyrin repeat-containing					20.97	4.71E-11			22.03	4.48E-12
AMBELPO8A3r1t_32115	Enolase							24.01	2.07E-04	21.18	5.67E-03
AMBELPO8A3r1t_28387	zinc finger BED domain-containing RICESLEEPER 2-like							18.68	7.94E-11	22.38	8.91E-17
AMBELPO8A3r1t_19753	---NA---							-20.80	1.00E-05	16.26	1.26E-02
AMBELPO8A3r1t_08249	Disease resistance			0.92	4.22E-02	1.12	2.03E-03
AMBELPO8A3r1t_30841	---NA---			-14.96	3.19E-02	16.54	3.32E-03
AMBELPO8A3r1t_12057	beta-amyrin synthase			22.03	4.03E-12			-26.84	8.47E-19
	Higher expression in resistant plants
	Lower expression in resistant plants
	No significant differences in expression

## Sheet: S7
Table S7: Biological processes and molecular functions associated with DE genes significantly enriched in at least 2 populations (elim Fisher test)
Biological processes
		Population with
		imazamox-resistant plants	tribenuron-resistant plants
GO.ID	Term	ARA2	ARA8	NAQ8	NAQ9	OCC13	CVL5
Shared by 4 populations
GO:0006278	RNA-dependent DNA biosynthetic process	3.10E-07	4.60E-06	4.06E-02	4.06E-02
Shared by 3 populations
GO:0015074	DNA integration	1.40E-06	1.34E-02			7.96E-03
GO:0015979	photosynthesis				1.45E-02	2.52E-02	2.50E-08
GO:0019748	secondary metabolic process	5.60E-05		2.02E-02	2.02E-02
GO:0052482	defense response by cell wall thickening	4.86E-02	2.38E-02		2.73E-02
GO:0052542	defense response by callose deposition	4.86E-02	2.38E-02		2.73E-02
GO:0052544	defense response by callose deposition in cell wall	4.86E-02	2.38E-02		2.73E-02
Shared by 2 populations
GO:0000027	ribosomal large subunit assembly		2.30E-03		3.04E-03
GO:0001944	vasculature development		3.77E-02		4.34E-02
GO:0002237	response to molecule of bacterial origin		3.31E-02		3.80E-02
GO:0006310	DNA recombination	2.50E-05	3.70E-02
GO:0006413	translational initiation		2.30E-03			2.54E-02
GO:0006468	protein phosphorylation	2.60E-03	4.80E-03
GO:0006508	proteolysis	3.35E-02	2.30E-03
GO:0006656	phosphatidylcholine biosynthetic process	4.30E-04			9.10E-05
GO:0006833	water transport				2.73E-02	4.77E-02
GO:0006855	drug transmembrane transport	3.93E-02			1.52E-02
GO:0006952	defense response	5.60E-08		3.60E-08
GO:0007131	reciprocal meiotic recombination	1.43E-02			1.80E-04
GO:0009408	response to heat	3.45E-02				4.00E-03
GO:0009625	response to insect		4.80E-03		5.52E-03
GO:0009690	cytokinin metabolic process		2.38E-02		2.73E-02
GO:0009727	detection of ethylene stimulus		4.80E-03		5.52E-03
GO:0009739	response to gibberellin		3.31E-02		3.80E-02
GO:0010105	negative regulation of ethylene-activated signaling pathway		3.31E-02		5.70E-06
GO:0030422	production of siRNA involved in RNA interference	4.18E-02	3.30E-03
GO:0034754	cellular hormone metabolic process		3.31E-02		3.80E-02
GO:0042044	fluid transport				2.73E-02	4.77E-02
GO:0044550	secondary metabolite biosynthetic process	3.00E-05		1.12E-02
GO:0050665	hydrogen peroxide biosynthetic process		9.60E-03		3.00E-05
GO:0055114	oxidation-reduction process	1.06E-03	4.43E-02
GO:0071806	protein transmembrane transport		1.89E-02		2.47E-02
GO:0071897	DNA biosynthetic process			1.73E-02	1.73E-02
GO:0090305	nucleic acid phosphodiester bond hydrolysis		8.20E-03	2.02E-02
GO:1900140	regulation of seedling development		2.38E-02		2.73E-02
Molecular function
		Population with
		imazamox-resistant plants	tribenuron-resistant plants
GO.ID	Term	ARA2	ARA8	NAQ8	NAQ9	OCC13	CVL5
Shared by 4 populations
GO:0003964	RNA-directed DNA polymerase activity	1.40E-07	6.60E-06	4.42E-02	3.21E-02
GO:0005524	ATP binding	4.17E-02	1.83E-03		1.84E-02	2.77E-02
Shared by 3 populations
GO:0004672	protein kinase activity	1.19E-02	6.49E-03		3.57E-02
GO:0035639	purine ribonucleoside triphosphate bindi...			4.26E-02	2.85E-02	4.72E-02
GO:0043531	ADP binding	1.30E-07		2.10E-08			4.77E-02
Shared by 2 populations
GO:0003677	DNA binding	4.29E-02	3.33E-03
GO:0003743	translation initiation factor activity		2.73E-03			2.20E-02
GO:0003824	catalytic activity	1.15E-02			5.70E-05
GO:0004029	aldehyde dehydrogenase (NAD+) activity	1.84E-02			4.13E-02
GO:0004030	aldehyde dehydrogenase [NAD(P)+] activity	1.84E-02			4.13E-02
GO:0004190	aspartic-type endopeptidase activity	4.00E-12	1.11E-02
GO:0004252	serine-type endopeptidase activity		4.70E-04			4.37E-03
GO:0004519	endonuclease activity		4.35E-03	3.45E-02
GO:0004674	protein serine/threonine kinase activity		3.68E-02		1.15E-02
GO:0008080	N-acetyltransferase activity		3.67E-02	4.90E-03
GO:0008144	drug binding				2.28E-02	3.61E-02
GO:0008353	RNA polymerase II CTD heptapeptide repeat kinase activity	1.20E-04			4.13E-02
GO:0015399	primary active transmembrane transporter activity	2.21E-02		3.45E-02
GO:0016630	protochlorophyllide reductase activity	1.65E-02				2.80E-04
GO:0016705	oxidoreductase activity. acting on paired donors. with incorporation or reduction of molecular oxygen	1.60E-02		1.19E-02
GO:0016707	gibberellin 3-beta-dioxygenase activity		1.58E-02	1.78E-02
GO:0016709	oxidoreductase activity. acting on paired donors. with incorporation or reduction of molecular oxygen. NAD(P)H as one donor. and incorporation of one atom of oxygen	1.18E-02		1.05E-02
GO:0032559	adenyl ribonucleotide binding				3.99E-02	5.00E-02
GO:0034061	DNA polymerase activity			1.79E-02	1.17E-02
GO:0038199	ethylene receptor activity		2.62E-02		1.40E-06
GO:0042626	ATPase-coupled transmembrane transporter activity	1.99E-02		3.35E-02
GO:0042802	identical protein binding				3.87E-02	2.61E-03
GO:0051740	ethylene binding		3.13E-02		2.80E-06
Non significant

## Sheet: S8
Table S8: DE genes selected for validation of their potential link with NTSR (genes independently selected in more than one population are highlighted in green)
Experiment	Contig accession	Contig code	Annotation	Log2FC RAT/SAT	p-value adjusted
	ARA2
Batch 1	AMBELPO8A3r1t_03227	ABC-1	ABC transporter C family member 3-like - multidrug resistance-associated protein	5.69	1.49E-44
	AMBELPO8A3r1t_03505	DRP-3	disease resistance At4g27190-like isoform X2	2.69	4.15E-02
	AMBELPO8A3r1t_05513	RNAi	argonaute 2-like (RNA silencing)	3.67	3.95E-21
	AMBELPO8A3r1t_06270	ATPbind	ATP binding site-containing	6.18	7.27E-46
	AMBELPO8A3r1t_06566	LRR-1	Leucine-rich repeat-containing	4.71	6.94E-02
	AMBELPO8A3r1t_08466	DRP-4	Disease resistance	5.16	2.08E-27
	AMBELPO8A3r1t_10380	EF	elongation factor	5.06	2.88E-23
	AMBELPO8A3r1t_16881	TF-2	Transcription factor. LHY-like isoform X3	4.47	7.93E-24
	AMBELPO8A3r1t_18733	Uknw-9	unnamed protein product	7.94	4.51E-36
	AMBELPO8A3r1t_19591	TF-3	Transcription factor. scarecrow 14	5.20	2.89E-38
	AMBELPO8A3r1t_23324	Ank	ankyrin repeat-containing At5g02620-like/protein phosphorylation	2.23	7.98E-03
	AMBELPO8A3r1t_23585	MetaCyc	ATP-dependent zinc metalloprotease -like	5.37	1.28E-23
	AMBELPO8A3r1t_24051	TF-4	probable WRKY transcription factor 25	4.41	4.96E-21
	AMBELPO8A3r1t_24599	CBS	CBS domain-containing CBSCBSPB5-like	3.54	0.00000816
	AMBELPO8A3r1t_24625	GT-2	UDP-glycosyltransferase 74G1-like -	4.44	1.84E-21
	AMBELPO8A3r1t_26065	Clmd	Calmodulin binding	5.73	1.92E-45
	AMBELPO8A3r1t_26646	CYP72-1	cytochrome P450 CYP72A219-like	4.35	2.66E-28
	AMBELPO8A3r1t_26652	GT-5	UDP-glycosyltransferase 73C3-like	7.78	1.18E-26
	AMBELPO8A3r1t_28129	GT-6	anthocyanidin 3-O-glucosyltransferase 2-like	8.02	7.66E-34
	AMBELPO8A3r1t_28888	TF-1	WRKY 7 transcription	3.18	1.02E-08
	AMBELPO8A3r1t_29175	GT-1	anthocyanidin 3-O-glucosyltransferase 2-like	6.13	3.45E-49
	AMBELPO8A3r1t_29204	Plm	probable inactive poly [ADP-ribose] polymerase SRO5/response to stress	4.50	2.40E-20
	AMBELPO8A3r1t_29358	GT-4	7-deoxyloganetin glucosyltransferase-like	5.32	1.47E-27
	AMBELPO8A3r1t_31352	OX-2	ubiquinol oxidase mitochondrial	8.47	4.18E-44
	AMBELPO8A3r1t_31733	Tptr	uncharacterized transporter	6.57	2.80E-25
	AMBELPO8A3r1t_33286	CYP94	cytochrome P450 94A2-like	2.25	4.21E-03
	AMBELPO8A3r1t_33456	HDL-2	Acyl hydrolase	1.38	2.98E-02
	AMBELPO8A3r1t_34804	NAC-1	NAC transcription factor	4.32	9.73E-14
	AMBELPO8A3r1t_38671	ACOX-2	1-aminocyclopropane-1-carboxylate oxidase	4.12	4.29E-23
	AMBELPO8A3r1t_38884	NAC-2	NAC domain-containing	4.15	5.19E-30
	AMBELPO8A3r1t_39517	NAC-3	NAC transcription factor	7.31	1.25E-55
	AMBELPO8A3r1t_40213	CYP72-3	cytochrome P450/ CYP72A	5.75	4.50E-50
	AMBELPO8A3r1t_40970	Red1	D-galacturonate reductase-like	1.82	6.01E-02
	AMBELPO8A3r1t_40995	TF-5	PLATZ transcription factor family	6.00	4.01E-30
	AMBELPO8A3r1t_41593	MetPept	Metallopeptidase	7.38	3.41E-27
	AMBELPO8A3r1t_45488	Dehydrogenase - DH2	secoisolariciresinol dehydrogenase-like	8.36	7.31E-36
	AMBELPO8A3r1t_45904	Uknw-2	PREDICTED: uncharacterized protein LOC107001718	6.87	3.07E-24
	AMBELPO8A3r1t_48311	GST-1	probable glutathione S-transferase	5.30	4.09E-15
	AMBELPO8A3r1t_50424	Clmd-2	calmodulin	6.26	7.89E-23
	AMBELPO8A3r1t_50442	Allerg-1	Allergen protein/Bet v I domain-containing	6.72	4.98E-37
Batch 2	AMBELPO8A3r1t_02883	ABC-2	ABC transporter G family member 29-like	1.53	4.95E-06
	AMBELPO8A3r1t_38830	Est-1	GDSL esterase lipase At1g29670-like	1.57	3.64E-04
	AMBELPO8A3r1t_09064	Kinase - Ki-1	probable LRR receptor-like serine threonine- kinase At1g06840 isoform X1	2.18	1.51E-03
	AMBELPO8A3r1t_08616	DRP-5	TMV resistance N-like	3.15	6.02E-02
	AMBELPO8A3r1t_37749	Uknw-3	---NA---	2.19	6.31E-02
ARA8
Batch 2	AMBELPO8A3r1t_00807	DRP-9	Disease resistance	1.98	2.33E-03
	AMBELPO8A3r1t_06566	LRR-1	Leucine-rich repeat-containing	1.86	8.18E-03
	AMBELPO8A3r1t_19926	Met-Transf	mRNA cap guanine-N7 methyltransferase 1-like	3.66	1.49E-02
	AMBELPO8A3r1t_21520	ubb	polyubiquitin-C isoform X3	6.89	6.81E-10
	AMBELPO8A3r1t_28888	TF-1	WRKY 7 transcription	2.51	5.58E-02
	AMBELPO8A3r1t_40047	Hydrolase - HDL	bifunctional epoxide hydrolase 2-like	2.25	8.96E-06
	AMBELPO8A3r1t_44569	Dhs3	glycerate dehydrogenase	9.12	1.20E-08
Batch 3	AMBELPO8A3r1t_50009	Uknw-4	---NA---	7.20	3.08E-05
	AMBELPO8A3r1t_46903	Jsm	23 kDa jasmonate-induced -like	24.36	1.42E-09
	AMBELPO8A3r1t_43539	Phs-2	inorganic pyrophosphatase 1-like	2.38	4.53E-03
	AMBELPO8A3r1t_37022	Phosphatase - Phs	pseudouridine-5 -monophosphatase	2.51	4.79E-02
	AMBELPO8A3r1t_26309	Germacrene synthase - GMC	germacrene D synthase	10.82	5.12E-02
OCC13
Batch 2	AMBELPO8A3r1t_01217	ABC-5	ABC transporter C family member 8	1.96	4.19E-02
	AMBELPO8A3r1t_06336	DRP-7	TMV resistance N-like	2.96	2.26E-09
	AMBELPO8A3r1t_07300	Nt-Tp	mitochondrial adenine nucleotide transporter ADNT1-like	4.42	3.86E-06
	AMBELPO8A3r1t_07301	DRP-6	Disease resistance	2.78	5.46E-08
	AMBELPO8A3r1t_09208	DRP-1	disease resistance At4g27190-like	3.09	7.55E-13
	AMBELPO8A3r1t_11284	Uknw-1	Uncharacterized protein	10.22	8.65E-20
	AMBELPO8A3r1t_12637	Uknw-5	---NA---	10.79	1.28E-04
	AMBELPO8A3r1t_13971	MeT	homocysteine S-methyltransferase 2 isoform X1	5.72	5.36E-14
	AMBELPO8A3r1t_19418	Cat-Tp	cation transport regulator 2	4.53	7.20E-09
	AMBELPO8A3r1t_23299	HDL-4	Glycoside hydrolase catalytic domain-containing	2.13	4.56E-10
	AMBELPO8A3r1t_28353	GT-7	anthocyanidin 3-O-glucosyltransferase 2-like	3.68	4.59E-05
	AMBELPO8A3r1t_34767	Ki-2	adenylate kinase 4	4.15	1.48E-09
	AMBELPO8A3r1t_42447	GST-2	glutathione S-transferase T3-like	1.99	8.71E-02
	AMBELPO8A3r1t_43085	CYP71-3	cytochrome P450/ CYP 71B	22.53	2.24E-02
	AMBELPO8A3r1t_47575	Dehydrogenase - DH	secoisolariciresinol dehydrogenase-like	1.76	3.54E-03
	AMBELPO8A3r1t_48133	Dhs-2	alcohol dehydrogenase-like 7	7.81	5.12E-16
	AMBELPO8A3r1t_50455	Uknw-6	---NA---	11.39	6.40E-05
NAQ8
Batch 2	AMBELPO8A3r1t_01118	DRP-2	Disease resistance	3.4701	0.034714
	AMBELPO8A3r1t_02502	Ki-3	Cysteine-rich receptor kinase 29	2.40067	0.000115189
	AMBELPO8A3r1t_03505	DRP-3	disease resistance At4g27190-like isoform X2	2.19183	0.000408237
	AMBELPO8A3r1t_07591	DRP-8	TMV resistance N-like	3.20121	1.53074e-07
	AMBELPO8A3r1t_08441	LRR-2	probably inactive leucine-rich repeat receptor kinase At3g28040	1.96974	9.31209e-05
	AMBELPO8A3r1t_11896	EST-3	glycerophosphodiester phosphodiesterase GDPDL3-like	2.92106	6.30751e-06
	AMBELPO8A3r1t_12695	BT1	BTB POZ and TAZ domain-containing 1-like/ protein modification	2.99113	1.88541e-05
	AMBELPO8A3r1t_13045	LRR-3	Leucine-rich repeat-containing	1.95707	0.00274308
	AMBELPO8A3r1t_15696	Transporter - TBC	TBC1 domain family member 8B	3.75073	0.000552989
	AMBELPO8A3r1t_16445	gyp1	Ypt Rab-GAP domain of gyp1p superfamily isoform 2/ GTPase activity	3.00744	0.000176859
	AMBELPO8A3r1t_16836	HDL-3	Ubiquitin carboxyl-terminal hydrolase isoform 1	1.93372	0.033355
	AMBELPO8A3r1t_19678	GT-8	phosphatidylinositol n-acetylglucosaminyltransferase subunit	2.39	0.08
	AMBELPO8A3r1t_20192	SCP	serine carboxypeptidase-like 34	1.47123	0.000573573
	AMBELPO8A3r1t_23324	Ank	ankyrin repeat-containing At5g02620-like	2.70722	2.48159e-06
	AMBELPO8A3r1t_31358	Uknw-7	UPF0481 At3g47200-like	3.6222	0.000166224
	AMBELPO8A3r1t_34524	Pept	Peptidase SUMO Sentrin Ubl1	3.03279	0.00026834
	AMBELPO8A3r1t_34554	F-box FBD LRR	F-box FBD LRR-repeat At1g13570	1.42941	0.000553587
	AMBELPO8A3r1t_34804	NAC-1	NAC transcription factor	1.85625	0.047181
	AMBELPO8A3r1t_35717	ACOX-3	1-aminocyclopropane-1-carboxylate oxidase homolog 1-like	1.82075	0.017318
	AMBELPO8A3r1t_38863	OX	probable quinone oxidoreductase	1.97132	0.00155275
	AMBELPO8A3r1t_40970	Red1	D-galacturonate reductase-like	2.26519	6.03514e-11
	AMBELPO8A3r1t_46998	LRR-4	F-box LRR-repeat At5g63520-like	1.84128	0.0161909
	AMBELPO8A3r1t_47317	Uknw-8	DUF2996 family	1.97555	7.33374e-05
	AMBELPO8A3r1t_47551	TF-7	transcription factor BTF3 homolog 4-like	6.23078	0.000176859
	AMBELPO8A3r1t_49186	PCBD1	pterin-4-alpha-carbinolamine dehydratase	1.3786	0.000235284
	AMBELPO8A3r1t_50756	Ank-2	Ankyrin repeat-containing	2.78493	0.00107094
	AMBELPO8A3r1t_51221	AOP1	probable 2-oxoglutarate-dependent dioxygenase AOP1	5.31161	0.00646879
Batch 3	AMBELPO8A3r1t_09396	ABC-3	ABC transporter C family member 3-like	1.12404	0.00561062
	AMBELPO8A3r1t_11284	Uknw-1	---NA---	13.1792	1.72e-06
	AMBELPO8A3r1t_14942	CYP71-1	cytochrome P450/ CYP71A	2.75681	2.16e-05
	AMBELPO8A3r1t_24408	Ki-4	CDPK-related kinase 5-like	2.30992	0.00879276
	AMBELPO8A3r1t_26309	Germacrene synthase - GMC	germacrene D synthase	16.3584	6.06e-05
	AMBELPO8A3r1t_27615	CYP72-2	cytochrome P450/ CYP 72A	7.80122	5.06e-11
	AMBELPO8A3r1t_31899	GT-3	UDP-glycosyltransferase 87A1-like	-2.43162	7.24e-12
	AMBELPO8A3r1t_36623	ACOX	1-aminocyclopropane-1-carboxylate oxidase homolog 1-like	3.34029	0.000141872
	AMBELPO8A3r1t_37719	Est-2	GDSL esterase lipase At5g45670-like	1.21771	0.0822243
	AMBELPO8A3r1t_37749	Uknw-3	---NA---	7.72638	0.00212007
	AMBELPO8A3r1t_39160	Polygalacturonase inhibitor - PGI	polygalacturonase inhibitor-like	2.16868	0.005855
	AMBELPO8A3r1t_40817	Coat	coatomer subunit beta -2-like	4.86585	0.0106099
	AMBELPO8A3r1t_42670	Dehydrogenase - DH3	(+)-neomenthol dehydrogenase-like	7.59086	0.000694521
	AMBELPO8A3r1t_44453	CYP71-2	cytochrome P450, family 71, subfamily B	12.06	0.000473369
	AMBELPO8A3r1t_47638	TF-6	ethylene-responsive transcription factor 2	4.11058	0.00112918
CVL5
Batch 3	AMBELPO8A3r1t_12716	PUMP	Para-hydroxybenzoic acid efflux pump subunit fusaric acid resistance	2.12979	0.0628461
	AMBELPO8A3r1t_25442	CYP76	cytochrome P450 / CYP76C	2.14351	0.0890139
	AMBELPO8A3r1t_29031	SCP-2	serine carboxypeptidase-like	2.34793	0.0322177
	AMBELPO8A3r1t_30787	OX-3	1-deoxy-D-xylulose 5-phosphate reductoisomerase	4.111	0.0417088
	AMBELPO8A3r1t_31392	Protease - PROT	Aspartic protease in guard cell-2-like	2.97527	0.0275718
	AMBELPO8A3r1t_32917	FBC	fructose-bisphosphate cytoplasmic isozyme 1	2.89422	0.00971498
	AMBELPO8A3r1t_37545	CYP b561	cytochrome b561 and DOMON domain-containing At3g07570-like	2.71304	0.029295
	AMBELPO8A3r1t_40970	Red1	D-galacturonate reductase-like	2.46865	0.0453531
	AMBELPO8A3r1t_43880	CAH	carbonic anhydrase 3	3.71711	0.00900189
NAQ9
Batch 3	AMBELPO8A3r1t_19681	ABC-4	ABC transporter C family member 14-like	4.40238	0.0306721
	AMBELPO8A3r1t_28567	CYP71-4	cytochrome P450, 71A24	1.79956	0.00860094
	AMBELPO8A3r1t_05664	GCR	lanC GCR2 /ABA binding	8.72606	0.000275344
DE contigs independently identified in more than one population

## Sheet: S9
Table S9: Number of genes DE between resistant and sensitive plant pools in each population before (BT) and/or 2 hours after (2HAT) treatment
Population	Number of genes DE between R and S pools before treatment (R BT / S BT)	Number of genes DE between R and S pools 2 hours after treatment (R 2HAT / S 2HAT)	Number of genes DE between R and S pools before AND 2 hours after treatment
ARA2	3616	68	11
ARA8	270	86	3
CVL5	181	276	13
NAQ8	337	84	8
NAQ9	64	47	1
OCC13	141	896	6

## Sheet: S10
Table S10: Genes significantly DE 2HAT between resistant and sensitive plant pools identified in at least 2 populations. Genes with a higher or lower expression in resistant pools compared to sensitive pools are highlighted in orange or in green, respectively.
		Population with
		imazamox-resistant plants		tribenuron-resistant plants
AMBELbase code	Annotation	ARA2		ARA8		CVL5		NAQ8		NAQ9		OCC13
		Genes DE in 4 population
		Log2FC	Padj	Log2FC	Padj	Log2FC	Padj	Log2FC	Padj	Log2FC	Padj	Log2FC	Padj
AMBELPO8A3r1t_19753	---NA---			22.92	3.63E-08			-20.22	6.67E-06	-22.68	6.02E-06	20.06	9.52E-06
		Genes DE in 3 populations
AMBELPO8A3r1t_01027	Retrovirus-related Pol poly from transposon TNT 1-94			16.42	4.39E-04	16.72	1.20E-03					-20.61	5.22E-08
AMBELPO8A3r1t_12299	Pentatricopeptide repeat-containing			17.11	4.83E-13	17.14	1.57E-10					17.53	4.20E-14
AMBELPO8A3r1t_25981	retroelement pol poly			-18.98	2.96E-02			29.17	2.47E-06			28.85	3.59E-06
AMBELPO8A3r1t_20360	---NA--	17.21	2.82E-03	22.28	9.87E-07					-14.85	2.46E-02
AMBELPO8A3r1t_38095	---NA--	20.16	2.85E-08	21.98	4.22E-10					15.16	5.88E-03
AMBELPO8A3r1t_00631	calcium-transporting ATPase plasma membrane-type	47.91	1.40E-34	-14.50	3.92E-02					-37.46	3.17E-14
		Genes DE in 2 populations
AMBELPO8A3r1t_00020	LINE-1 retrotransposable element ORF2 isoform X8	29.90	4.62E-10					23.99	2.24E-05
AMBELPO8A3r1t_30251	---NA---	22.76	2.40E-10							-25.06	8.94E-10
AMBELPO8A3r1t_05456	protease Do-like 7	-2.75	8.08E-03			-2.60	2.98E-02
AMBELPO8A3r1t_18495	alpha-latrocrustotoxin-Lt1a-like isoform X1	-23.01	1.35E-07			16.87	9.91E-03
AMBELPO8A3r1t_38532	premnaspirodiene oxygenase-like	-17.04	9.94E-07	13.64	4.49E-04
AMBELPO8A3r1t_43085	cytochrome P450	-15.21	3.71E-02	24.53	3.63E-08
AMBELPO8A3r1t_08120	Transposon TX1 uncharacterized			-17.30	2.05E-02							27.10	1.67E-06
AMBELPO8A3r1t_16522	---NA---			-16.06	1.87E-04							-42.42	1.01E-37
AMBELPO8A3r1t_33244	auxin response factor 6			17.64	8.81E-04							15.27	3.77E-02
AMBELPO8A3r1t_41963	---NA---			22.28	1.68E-03							-19.50	3.11E-02
AMBELPO8A3r1t_19526	Mannose-binding lectin			21.89	2.67E-11			15.27	8.41E-04
AMBELPO8A3r1t_22833	---NA---			18.30	1.68E-03			17.94	3.61E-03
AMBELPO8A3r1t_41699	subtilisin-like protease			-20.72	6.78E-04			49.59	3.51E-28
AMBELPO8A3r1t_24065	PREDICTED: uncharacterized protein LOC101312236			-6.65	6.78E-04					-5.63	1.80E-02
AMBELPO8A3r1t_28082	zinc finger BED domain-containing RICESLEEPER 2-like			-19.24	8.94E-04	36.96	2.92E-12
AMBELPO8A3r1t_04556	Transposon TX1 uncharacterized					23.71	1.10E-04	32.14	4.13E-13
AMBELPO8A3r1t_12057	beta-amyrin synthase					-24.67	1.02E-09	23.89	6.05E-11
AMBELPO8A3r1t_17442	transcriptional corepressor LEUNIG isoform X1					-18.00	5.32E-07			-18.44	6.32E-07
AMBELPO8A3r1t_19709	SWR1 complex subunit 2 isoform X2					1.18	4.45E-02			-1.10	3.68E-02
AMBELPO8A3r1t_23713	4-alpha- chloroplastic amyloplastic					0.80	2.69E-02			-0.74	2.58E-02
AMBELPO8A3r1t_25681	probable glucuronoxylan glucuronosyltransferase IRX7					0.86	1.99E-02			-0.92	5.95E-03
AMBELPO8A3r1t_27435	probable N-succinyldiaminopimelate aminotransferase					-0.64	4.13E-02			0.72	9.40E-03
AMBELPO8A3r1t_30279	7-deoxyloganetin glucosyltransferase-like					-3.21	9.26E-04			-2.25	4.12E-02
AMBELPO8A3r1t_30402	probable transcription factor KAN3					-1.17	8.26E-06			-0.72	2.45E-02
AMBELPO8A3r1t_31014	F-box RNI superfamily					20.14	3.02E-08			-22.49	2.38E-10
AMBELPO8A3r1t_32056	UDP-glucose 4-epimerase GEPI48					0.58	1.56E-02			-0.51	2.52E-02
AMBELPO8A3r1t_45258	unknown					1.66	1.10E-04			1.02	4.23E-02
AMBELPO8A3r1t_26927	ankyrin repeat-containing At3g12360-like isoform X3					-17.34	1.12E-04					-23.76	9.02E-15
AMBELPO8A3r1t_23778	Peptidase SUMO Sentrin Ubl1					44.03	9.17E-35					41.76	2.32E-38
AMBELPO8A3r1t_10311	calmodulin-2 4-like									-22.43	3.09E-08	21.23	1.41E-09
AMBELPO8A3r1t_11170	potassium transporter 7-like									-1.19	1.11E-03	-1.13	6.99E-04
AMBELPO8A3r1t_22935	---NA---									-15.84	1.39E-03	-13.88	6.41E-03
AMBELPO8A3r1t_46039	---NA---							8.30	8.00E-04	7.73	4.04E-03

[truncated: 5 more sheets: S11, S12, S13, S14, S15]
